# Supplementary material for: Energy self-sufficient households with photovoltaics and electric vehicles are feasible in temperate climate
Source: PLoS One. 2020 Mar 4;15(3):e0227368. doi: 10.1371/journal.pone.0227368 (PMC7055740; doi:10.1371/journal.pone.0227368)
Supplement: S1 Dataset — File name S1_Methods_TechPotential_And_AltCases. (XLSX) [file pone.0227368.s001.xlsx]

## Sheet: Cases
		Case X
		SFH									MFH unit
		New				Retrofit					New				Retrofit
		Progressive		Conservative		Progressive		Conservative			Progressive		Conservative		Progressive		Conservative
		Urban	Rural	Urban	Rural	Urban	Rural	Urban	Rural		Urban	Rural	Urban	Rural	Urban	Rural	Urban	Rural
	solar yield	13577.1	13577.1	13577.1	13577.1	10174.7	10174.7	10174.7	10174.7		36554.4	36554.4	36554.4	36554.4	27368	27368	27368	27368
	DHW expense	622.857	622.857	622.857	622.857	622.857	622.857	622.857	622.857		3240	3240	3240	3240	3240	3240	3240	3240
	Heat expense	311.851	311.851	311.851	311.851	451.152	451.152	451.152	451.152		2241.59	2241.59	2241.59	2241.59	2614.42	2614.42	2614.42	2614.42
	Electricity demand	3806.09	3806.09	4945.77	4945.77	3806.09	3806.09	4945.77	4945.77		14089.8	14089.8	18308.9	18308.9	14089.8	14089.8	18308.9	18308.9
	Spatial expense	2310.21	3625.8	2310.21	3625.8	2310.21	3625.8	2310.21	3625.8		10080.9	15454.2	10080.9	15454.2	10080.9	15454.2	10080.9	15454.2
	Yearly net energy	6526.09	5210.5	5386.4	4070.81	2984.43	1668.84	1844.74	529.156		6902.04	1528.73	2683.02	-2690.29	-2657.16	-8030.46	-6876.18	-12249.5
	January	-123.275	-232.908	-224.398	-334.03	-270.734	-380.366	-371.857	-481.489		-1392.27	-1840.04	-1766.61	-2214.39	-1789.75	-2237.53	-2164.1	-2611.88
	February	119.96	10.3279	22.1778	-87.4546	-78.7975	-188.43	-176.58	-286.212		-680.165	-1127.94	-1042.15	-1489.92	-1216.27	-1664.04	-1578.25	-2026.03
	March	565.129	455.497	468.865	359.233	256.417	146.785	160.153	50.5203		556.327	108.552	199.964	-247.811	-276.73	-724.505	-633.092	-1080.87
	April	850.543	740.91	757.467	647.835	490.344	380.711	397.268	287.635		1490.52	1042.75	1145.96	698.186	518.088	70.3123	173.528	-274.247
	May	1114.77	1005.14	1023.52	913.885	692.628	582.995	601.374	491.742		2253.4	1805.63	1915.59	1467.81	1113.62	665.841	775.802	328.027
	June	1156.76	1047.13	1067.79	958.154	718.51	608.878	629.534	519.901		2347.77	1899.99	2018.38	1570.61	1164.49	716.711	835.102	387.327
	July	1232.29	1122.66	1143.77	1034.14	765.787	656.154	677.266	567.633		2513.21	2065.44	2185.52	1737.74	1253.65	805.878	925.956	478.18
	August	1062.29	952.657	973.92	864.288	648.953	539.32	560.584	450.951		2081.65	1633.87	1754.51	1306.74	965.637	517.862	638.501	190.726
	September	672.035	562.403	579.415	469.782	364.856	255.223	272.235	162.603		1034.6	586.826	691.728	243.953	205.267	-242.509	-137.607	-585.382
	October	237.4	127.768	139.162	29.5296	21.6959	-87.9364	-76.5421	-186.174		-259.668	-707.443	-623.337	-1071.11	-841.773	-1289.55	-1205.44	-1653.22
	November	-113.168	-222.801	-214.291	-323.923	-252.922	-362.555	-354.045	-463.677		-1280.42	-1728.19	-1654.76	-2102.54	-1657.3	-2105.07	-2031.65	-2479.42
	December	-248.651	-358.283	-350.988	-460.62	-372.307	-481.939	-474.644	-584.276		-1762.93	-2210.7	-2141.77	-2589.55	-2096.08	-2543.86	-2474.93	-2922.7
	Total	6526.09	5210.5	5386.4	4070.81	2984.43	1668.84	1844.74	529.156		6902.04	1528.73	2683.02	-2690.29	-2657.16	-8030.46	-6876.18	-12249.5
electric energy needed in one year		7051.01	8366.59	8190.69	9506.28	7190.31	8505.89	8329.99	9645.58		29652.4	35025.7	33871.4	39244.7	30025.2	35398.5	34244.2	39617.5
daily required energy		19.3178	22.9222	22.4402	26.0446	19.6995	23.3038	22.8219	26.4262		81.2393	95.9607	92.7983	107.52	82.2608	96.9822	93.8197	108.541
required battery (2xdaily need)		38.6356	45.8443	44.8805	52.0892	39.3989	46.6076	45.6438	52.8525		162.479	191.921	185.597	215.039	164.522	193.964	187.639	217.082
energy required for storage
	negative kWh	-485.094	-813.991	-789.677	-1206.03	-974.76	-1501.23	-1453.67	-2001.83		-5375.44	-7614.32	-7228.64	-9715.33	-7877.9	-10807.1	-10225.1	-13633.7
	reversed	485.094	813.991	789.677	1206.03	974.76	1501.23	1453.67	2001.83		5375.44	7614.32	7228.64	9715.33	7877.9	10807.1	10225.1	13633.7
	required energy for hydrogene	1267.49	2126.86	2063.33	3151.2	2546.93	3922.52	3798.25	5230.53		14045.4	19895.3	18887.5	25384.9	20584	28237.5	26716.8	35623.3
	75% addition	2218.11	3722	3610.82	5514.61	4457.12	6864.41	6646.94	9153.43		24579.4	34816.7	33053.2	44423.7	36022	49415.7	46754.5	62340.8
	overproduction	7011.18	6024.49	6176.08	5276.84	3959.19	3170.07	3298.41	2530.99		12277.5	9143.05	9911.66	7025.04	5220.75	2776.6	3348.89	1384.26
	difference of overproduction and enrgy for storage -> would be possible to sell it on the energy market	4793.07	2302.49	2565.26	-237.763	-497.935	-3694.34	-3348.53	-6622.45		-12301.9	-25673.7	-23141.5	-37398.6	-30801.2	-46639.1	-43405.6	-60956.5
	required energy production; total (with considering hydrogen)	8784.02	11274.6	11011.8	13814.9	10672.7	13869.1	13523.3	16797.2		48856.3	62228.1	59695.9	73953	58169.3	74007.1	70773.6	88324.5

## Sheet: Real convent. Prices
				all LCOE	0.466069	0.428456	0.450657	0.41835	0.425873	0.397418	0.413875	0.389399	0.362497	0.348002	0.35632	0.343666	0.353806	0.341061	0.348217	0.337107
				tot. Costs	88368.2	102667	92426.2	106725	83499.1	97797.6	87557.2	101856	317416	375816	332438	390838	312992	371391	328014	386414
					1	2	3	4	5	6	7	8	9	10	11	12	13	14	15	16
	discount rate	0.04	1			SNPU						SNPR						SNCU						SNCR						SRPU						SRPR						SRCU						SRCR
						Expenditures	kWh	LCOE	0.466069			Expenditures	kWh	LCOE	0.428456			Expenditures	kWh	LCOE	0.450657			Expenditures	kWh	LCOE	0.41835			Expenditures	kWh	LCOE	0.425873			Expenditures	kWh	LCOE	0.397418			Expenditures	kWh	LCOE	0.413875			Expenditures	kWh
	gasoline	NEP	standard		Year	gasoline		total costs	88368.2		Year	gasoline		total costs	102667		Year	gasoline		total costs	92426.2		Year	gasoline		total costs	106725		Year	gasoline		total costs	83499.1		Year	gasoline		total costs	97797.6		Year	gasoline		total costs	87557.2		Year	gasoline
	kg/l	0.775			2050	26000					2050	26000					2050	26000					2050	26000					2050	20000					2050	20000					2050	20000					2050	20000
	kWh/kg	11.6			1	4412.65	13414.8			138182	1	5424.29	16953.5			146265	1	4699.77	14510.6			145256	1	5711.41	18049.4			153340	1	4492.67	13872			139401	1	5504.31	17410.8			148337	1	4779.78	14967.8			147238	1	5791.42	18506.6
	average gasoline consumption per car and 100km today [l/100km]	5.29			2	4242.94	12898.8				2	5215.67	16301.5				2	4519.01	13952.5				2	5491.74	17355.2				2	4319.87	13338.4				2	5292.61	16741.1				2	4595.94	14392.1				2	5568.68	17794.8
	average gasoline consumption per car and 100km 2050 [l/100km)	3.73412			3	4079.75	12402.7				3	5015.06	15674.5				3	4345.2	13415.9				3	5280.52	16687.7				3	4153.73	12825.4				3	5089.04	16097.2				3	4419.18	13838.6				3	5354.5	17110.4
	kg/100km	2.89394			4	3922.83	11925.7				4	4822.18	15071.6				4	4178.08	12899.9				4	5077.42	16045.8				4	3993.97	12332.1				4	4893.31	15478.1				4	4249.21	13306.4				4	5148.55	16452.3
	kWh/100km	33.5697			5	3771.95	11467				5	4636.71	14491.9				5	4017.38	12403.7				5	4882.13	15428.7				5	3840.35	11857.8				5	4705.11	14882.8				5	4085.78	12794.6				5	4950.53	15819.5
	kWh/km	0.335697			6	3626.88	11025.9				6	4458.37	13934.6				6	3862.87	11926.7				6	4694.36	14835.3				6	3692.65	11401.8				6	4524.14	14310.4				6	3928.63	12302.5				6	4760.13	15211.1
	CHF/kWh	0.285873	0.285873		7	3487.38	10601.9				7	4286.9	13398.6				7	3714.29	11467.9				7	4513.81	14264.7				7	3550.62	10963.2				7	4350.14	13760				7	3777.53	11829.3				7	4577.05	14626
	kWh gasoline per year - SFH urban	6462.76			8	3353.25	10194.1				8	4122.02	12883.3				8	3571.44	11026.9				8	4340.2	13716				8	3414.06	10541.6				8	4182.82	13230.7				8	3632.24	11374.3				8	4401.01	14063.5
	kWh gasoline per year - MFH urban	28201.1			9	3224.28	9802.03				9	3963.48	12387.8				9	3434.07	10602.8				9	4173.27	13188.5				9	3282.75	10136.1				9	4021.95	12721.9				9	3492.54	10936.9				9	4231.74	13522.6
	kWh gasoline per year - SFH rural	10143.1			10	3100.27	9425.03				10	3811.04	11911.3				10	3301.99	10195				10	4012.76	12681.3				10	3156.49	9746.27				10	3867.26	12232.6				10	3358.21	10516.2				10	4068.98	13002.5
	kWh gasoline per year - MFH rural	43232.8			11	2981.03	9062.53				11	3664.46	11453.2				11	3174.99	9802.84				11	3858.42	12193.5				11	3035.09	9371.42				11	3718.51	11762.1				11	3229.05	10111.7				11	3912.48	12502.4
	costs per year - SFH urban	1847.53			12	2866.38	8713.97				12	3523.52	11012.7				12	3052.88	9425.81				12	3710.02	11724.5				12	2918.35	9010.98				12	3575.49	11309.7				12	3104.86	9722.82				12	3762	12021.5
	costs per year - MFH urban	8061.94			13	2756.13	8378.81				13	3388	10589.1				13	2935.46	9063.28				13	3567.33	11273.6				13	2806.11	8664.4				13	3437.98	10874.7				13	2985.44	9348.87				13	3617.31	11559.2
	costs per year - SFH rural	2899.63			14	2650.13	8056.55				14	3257.69	10181.8				14	2822.56	8714.69				14	3430.12	10840				14	2698.18	8331.16				14	3305.75	10456.5				14	2870.61	8989.29				14	3478.18	11114.6
	costs per year - MFH rural	12359.1			15	2548.2	7746.68				15	3132.39	9790.24				15	2714	8379.51				15	3298.2	10423.1				15	2594.4	8010.73				15	3178.6	10054.3				15	2760.21	8643.55				15	3344.4	10687.1
					16	2450.19	7448.74				16	3011.92	9413.69				16	2609.61	8057.22				16	3171.34	10022.2				16	2494.62	7702.62				16	3056.35	9667.58				16	2654.04	8311.11				16	3215.77	10276.1
	electricity	(source: murray)			17	2355.95	7162.25				17	2896.08	9051.63				17	2509.24	7747.33				17	3049.37	9636.71				17	2398.67	7406.37				17	2938.8	9295.75				17	2551.96	7991.45				17	3092.09	9880.83
	CHF/kWh	0.262	0.262		18	2265.34	6886.77				18	2784.69	8703.49				18	2412.73	7449.35				18	2932.08	9266.07				18	2306.42	7121.51				18	2825.77	8938.22				18	2453.81	7684.09				18	2973.16	9500.8
	kWh demanded - SFH prog	3806.09			19	2178.21	6621.9				19	2677.58	8368.74				19	2319.94	7162.84				19	2819.31	8909.68				19	2217.71	6847.6				19	2717.08	8594.44				19	2359.43	7388.54				19	2858.81	9135.38
	kWh demanded - MFH prog	14089.8			20	2094.43	6367.21				20	2574.6	8046.86				20	2230.71	6887.35				20	2710.88	8567				20	2132.41	6584.23				20	2612.58	8263.89				20	2268.69	7104.37				20	2748.86	8784.02
	kWh demanded - SFH conservative	4945.77			21						21						21						21						21						21						21						21
	kWh demanded - MFH conservative	18308.9			22						22						22						22						22						22						22						22
	costs per year - SFH prog	997.195			23						23						23						23						23						23						23						23
	costs per year - MFH prog	3691.54			24						24						24						24						24						24						24						24
	costs per year - SFH conservative	1295.79			25						25						25						25						25						25						25						25
	costs per year - MFH conservative	4796.92			26						26						26						26						26						26						26						26
					27						27						27						27						27						27						27						27
	Gas price DHW				28						28						28						28						28						28						28						28
	CHF/kWh	0.175	0.175		29						29						29						29						29						29						29						29
	kWh demanded - DHW SFH	2180			30						30						30						30						30						30						30						30
	kWh demanded - DHW MFH	11340			31						31						31						31						31						31						31						31
	costs per year - DHW SFH	381.5			32						32						32						32						32						32						32						32
	costs per year - DHW MFH	1984.5			33						33						33						33						33						33						33						33
					34						34						34						34						34						34						34						34
					35						35						35						35						35						35						35						35
					36						36						36						36						36						36						36						36
	Gas price space heating				37						37						37						37						37						37						37						37
	CHF/kWh	0.175	0.175		38						38						38						38						38						38						38						38
	kwh demanded - new SFH	1502.5			39						39						39						39						39						39						39						39
	kwh demanded - retro SFH	1978.02			40						40						40						40						40						40						40						40
	kwh demanded - new MFH	10800			41						41						41						41						41						41						41						41
	kwh demanded - retro MFH	11462.6			42						42						42						42						42						42						42						42
	costs per year - new SFH	262.937			43						43						43						43						43						43						43						43
	costs per year - retro SFH	346.153			44						44						44						44						44						44						44						44
	costs per year - new MFH	1890			45						45						45						45						45						45						45						45
	costs per year - retro MFH	2005.96			46						46						46						46						46						46						46						46
					47						47						47						47						47						47						47						47
	gas heating investment - new SFH	20000			48						48						48						48						48						48						48						48
	gas heating investment - retrofit SFH	14000			49						49						49						49						49						49						49						49
	factor of gas heating of new SFH to MFH	7.18803			50						50						50						50						50						50						50						50
	factor of gas heating of retrofitted SFH to MFH	5.795			kWh demanded in total:		189603				kWh demanded in total:		239620				kWh demanded in total:		205092				kWh demanded in total:		255109				kWh demanded in total:		196066				kWh demanded in total:		246083				kWh demanded in total:		211554				kWh demanded in total:		261571
	gas heating investment - new MFH	76000	3.8
	gas heating investment - retrofit MFH	70000			Sensitivity values						SNPU	SNPR	SNCU	SNCR	SRPU	SRPR	SRCU	SRCR	MNPU	MNPR	MNCU	MNCR	MRPU	MRPR	MRCU	MRCR
	O&M costs for gas heating [CHF/year]	650			Energy prices		0.2	-0.2		kWh demanded in total:	189603	239620	205092	255109	196066	246083	211554	261571	875638	1.07992e+06	932976	1.13726e+06	884643	1.08893e+06	941981	1.14627e+06
							0.2
					electricity:	0.262	0.3144	0.2096
					gas:	0.175	0.21	0.14
	gas heating system costs				gasoline:	0.29	0.348	0.232
	Gas-heizkessel	5000
	Gasanschluss	5000
	Gartenarbeiten für Gasanschluss	500
	Flüssiggastanks	5200			Needed % to reach same price levels
	Warmwasserspeicher	3000			SNPU	SNPR	SNCU	SNCR	SRPU	SRPR	SRCU	SRCR	MNPU	MNPR	MNCU	MNCR	MRPU	MRPR	MRCU	MRCR
	Heizverteilung	500			49813.4	43598.5	52830.1	46615.2	55901.4	50539.5	59680.8	54318.9	98553.5	76653.7	112544	90644.7	111549	89649.7	125540	103641
	Bauseitige Leistung	1000			138182	146265	145256	153340	139401	148337	147238	156174	415969	452469	444983	481483	424541	461041	453555	490055
	Sanierung Kaminanlage	3000			2.05051	1.70642	2.02629	1.7087	2.15142	1.80415	2.13445	1.81186	1.46402	1.28307	1.49489	1.31715	1.52135	1.32915	1.54824	1.36063
	Demontage der alten Heizung	2500
	Installation	2500
		28200
	AC
	investment costs - SFB	6000
	O&M costs - SFB	450
	investment costs - MFB	10000
	O&M costs - MFB	750
[truncated: 34 more columns]

## Sheet: Cost splitting
		Alternative Cases																							O&M	0.04
					SNPU	SNPR	SNCU	SNCR	SRPU	SRPR	SRCU	SRCR	MNPU	MNPR	MNCU	MNCR	MRPU	MRPR	MRCU	MRCR							SNPU					MNPU
			Gas heating system		20000	20000	20000	20000	14000	14000	14000	14000	76000	76000	76000	76000	70000	70000	70000	70000							Expenditures	kWh	LCOE	0.466069		Expenditures	kWh	LCOE	0.362497
			Air conditioning system		6000	6000	6000	6000	6000	6000	6000	6000	10000	10000	10000	10000	10000	10000	10000	10000						Year	gasoline		total costs	88368.2	Year	gasoline		total costs	317416
			O&M costs		14949.4	14949.4	14949.4	14949.4	14949.4	14949.4	14949.4	14949.4	19026.5	19026.5	19026.5	19026.5	19026.5	19026.5	19026.5	19026.5						2050	26000				2050	86000
			Energy costs		47418.8	61717.3	51476.9	65775.3	48549.8	62848.2	52607.8	66906.3	212389	270789	227412	285812	213965	272365	228988	287388						1	1057.69	13414.8			1	1346.15	61952.8
					88368.2	102667	92426.2	106725	83499.1	97797.6	87557.2	101856	317416	375816	332438	390838	312992	371391	328014	386414						2	1017.01	12898.8			2	1294.38	59570
																										3	977.896	12402.7			3	1244.59	57278.9
		%			SNPU	SNPR	SNCU	SNCR	SRPU	SRPR	SRCU	SRCR	MNPU	MNPR	MNCU	MNCR	MRPU	MRPR	MRCU	MRCR						4	940.285	11925.7			4	1196.73	55075.9
			Gas heating system		22.6326	19.4805	21.6389	18.7398	16.7666	14.3153	15.9896	13.7449	23.9434	20.2227	22.8614	19.4454	22.3648	18.848	21.3405	18.1153						5	904.12	11467			5	1150.7	52957.6
			Air conditioning system		6.78977	5.84416	6.49166	5.62194	7.1857	6.13512	6.85267	5.89069	3.15044	2.66088	3.00808	2.5586	3.19497	2.69258	3.04865	2.5879						6	869.346	11025.9			6	1106.44	50920.7
			O&M costs		16.9171	14.5611	16.1744	14.0074	17.9036	15.286	17.0738	14.677	5.99418	5.06271	5.7233	4.86812	6.0789	5.12302	5.8005	4.92385						7	835.91	10601.9			7	1063.88	48962.2
			Energy costs		53.6605	60.1143	55.6951	61.6308	58.144	64.2636	60.0839	65.6874	66.912	72.0537	68.4072	73.1279	68.3613	73.3364	69.8103	74.373						8	803.759	10194.1			8	1022.97	47079.1
																										9	772.845	9802.03			9	983.621	45268.3
																										10	743.121	9425.03			10	945.79	43527.2
																										11	714.539	9062.53			11	909.413	41853.1
																										12	687.057	8713.97			12	874.436	40243.4
																										13	660.631	8378.81			13	840.804	38695.6
																										14	635.223	8056.55			14	808.465	37207.3
																										15	610.791	7746.68			15	777.37	35776.2
																										16	587.299	7448.74			16	747.471	34400.2
																										17	564.711	7162.25			17	718.723	33077.1
																										18	542.991	6886.77			18	691.079	31804.9
																										19	522.107	6621.9			19	664.499	30581.7
																										20	502.026	6367.21			20	638.942	29405.4

## Sheet: Electricity prod.
										Efficiency matters
		Final Table								efficiency in 2050 rooftop	0.17
			SFH new	MFH new	SFH retrofitted	MFH retrofitted				efficiency in 2050 facade	0.133708
		January	509.13	1369.56	389.28	1045.97				performance ratio	0.9
		February	731.29	1967.73	555.54	1493.21				battery efficiency	0.92
		March	1164.38	3134.49	875.47	2354.43				Inverter efficiency	0.99
		April	1405.17	3783.79	1049.44	2823.3				kwh/m2/year rooftop	1000
		May	1653.54	4453.11	1231.39	3313.33				kwh/m2/year facade	800
		June	1714.18	4616.53	1275.93	3433.25				efficiency future rooftop	139.352
		July	1827.24	4920.92	1360.74	3661.35				efficiency future facade	87.6824
		August	1630.75	4391.28	1217.41	3275.27
		September	1219.89	3284.28	914.802	2460.55					SFH new	MFH new	SFH retro	MFH retro
		October	826.787	2225.38	623.632	1676.86				rooftop
		November	500.507	1346.78	379.996	1021.4				yearly prod/m2	139.352	139.352
		December	394.228	1060.53	301.109	809.105				factor of rooftop discount	0	0	0.3	0.3
		Total	13577.1	36554.4	10174.7	27368				rooftop area of solar PV w/o discount	81.385	219.739	81.385	219.739
										rooftop area of solar PV w discount	81.385	219.739	56.9695	153.818
										rooftop are of solar collectors	0	0	0	0
										rooftop area w/o solar collectors	81.385	219.739	56.9695	153.818
										yearly yield	11341.2	30621.2	7938.83	21434.9
										facade
										yearly prod/m2	87.6824	87.6824
										facade area	25.5	67.6667
										yearly yield	2235.9	5933.18
										total yield	13577.1	36554.4
										Share rooftop	Share facades
										0.0352254	0.0490325
										0.0516554	0.065055
										0.0849151	0.09005
										0.104556	0.0981183
										0.124074	0.110197
										0.128808	0.113305
										0.137112	0.121752
										0.121485	0.113136
										0.0896695	0.09076
										0.0597099	0.0669105
										0.0354199	0.0441895
										0.0273689	0.0374937
										1	1

## Sheet: DHW real
	adjusted to SPF of heat pump					8	11		Final Table					Conventional building
	factor	3.5				11.8	23			SFH	MFH unit			SFB	MFB
						23.8			January	51.9048	270		january	181.667	945
						15.2			February	51.9048	270		february	181.667	945
					average [kWh/(m2*year)]	14.7	17		March	51.9048	270		march	181.667	945
									April	51.9048	270		april	181.667	945
						10.878	12.58		May	51.9048	270		may	181.667	945
									June	51.9048	270		june	181.667	945
									July	51.9048	270		july	181.667	945
									August	51.9048	270		august	181.667	945
						SFB	MFB		September	51.9048	270		september	181.667	945
						10.9	12.6		October	51.9048	270		october	181.667	945
						200	900		November	51.9048	270		november	181.667	945
						2180	11340		December	51.9048	270		december	181.667	945
						181.667	945		Total	622.857	3240		sum	2180	11340

## Sheet: space heat
	16	22.5					heat pump SPF		heat pump SPF of retrofitted houses				factor:	100
	0.53	0.56					4.818		4.38438
	7.52	9.9
				1504	1980
	18.2	20.9
	0.34	0.39
	12.012	12.749
				10810.8	11474.1
	Final Table									withouth SPF (for conventional heating)
		%heating		new SFH	retro SFH	new MFH	retro MFH			new SFH	retro SFH	new MFH	retro MFH
	January	19.8	0.198	61.8082	89.4174	444.279	518.174		January	297.792	392.04	2140.54	2271.87
	February	16.5	0.165	51.5068	74.5145	370.233	431.812		February	248.16	326.7	1783.78	1893.23
	March	14.2	0.142	44.3271	64.1277	318.625	371.62		March	213.568	281.16	1535.13	1629.32
	April	3.2	0.032	9.98921	14.4513	71.8027	83.7453		April	48.128	63.36	345.946	367.171
	May	0	0	0	0	0	0		May	0	0	0	0
	June	0	0	0	0	0	0		June	0	0	0	0
	July	0	0	0	0	0	0		July	0	0	0	0
	August	0	0	0	0	0	0		August	0	0	0	0
	September	1.5	0.015	4.68244	6.77405	33.6575	39.2556		September	22.56	29.7	162.162	172.111
	October	9	0.09	28.0946	40.6443	201.945	235.534		October	135.36	178.2	972.972	1032.67
	November	13.8	0.138	43.0785	62.3212	309.649	361.152		November	207.552	273.24	1491.89	1583.43
	December	21.9	0.219	68.3636	98.9011	491.4	573.132		December	329.376	433.62	2367.57	2512.83
				311.851	451.152	2241.59	2614.42			1502.5	1978.02	10800	11462.6

## Sheet: Spatial dimension
		days		365		occupancy rate	1.6	people/car		km/(person*year) without occupancy rate
		months		12		SFH	4			pp	Urban			Rural
		kWh/100km		12		MFH	20				SFH	MFH		SFH	MFH
	urban										21.0978	18.4126		33.1123	28.2269
		km/person/day		20.1						km/year	7700.7	6720.61		12086	10302.8
		Declinition		0.0171533						km/(person*car*year) with occupancy rate
		km/person/day with declination		19.7552						pp	Urban			Rural
		SFH average km		27.5							SFH	MFH		SFH	MFH
		MFH average km		24
		difference		3.5						km/year with occupancy rate	4812.94	4200.38		7553.75	6439.26
		half of difference		1.75						km/(house unit*year)
		distribution of difference		25.75						p unit	Urban			Rural
		ratio of SFH and MFH		0.0679612							SFH	MFH		SFH	MFH
	rural									km/year with occupancy rate	19251.7	84007.6		30215	128785	GASOLINE
		km/person/day		31.2						kWh/km	0.12
		Declinition		0.017						kWh/(house unit * year)						kWh/km	0.335697
		km/person/day with declination		30.6696						p unit	Urban			Rural			kWh/house unit*year
		SFH average km		30.5							SFH	MFH		SFH	MFH			Urban			Rural
		MFH average km		26														SFH	MFH		SFH	MFH
		difference		4.5						km/year with occupancy rate	2310.21	10080.9		3625.8	15454.2
		half of difference		2.25						Final Table								6462.76	28201.1		10143.1	43232.8
		distribution of difference		28.25						kWh/(house unit * month)
		ratio of SFH and MFH		0.079646						p unit	Urban			Rural
											SFH	MFH		SFH	MFH
		People in Mio.	7.87	8.758	9.541	10.044	0.276	-0.146837		km/year with occupancy rate	192.517	840.076		302.15	1287.85
			115187	127470	137820	144510	0.255	-0.133679
		14636	14555	14445	14388		14305.3
			81	110	57	82.6667		0.0171533
						0.0114737

## Sheet: Electricity demand
		Final Table								factor:	100
			Progressive electricity demand - SFH	Progressive electricity demand - MFH	Conservative electricity demand - SFH	Conservative electricity demand - MFH					progressive		conservative			sum (for control)
		January	326.175	1207.47	427.297	1581.82					SFH	MFH	SFH	MFH		3806.09	14089.8	4945.77	18308.9
		February	315.401	1167.59	413.183	1529.57			Electricity demand.		5200	19250	5200	19250
		March	310.503	1149.46	406.768	1505.82			reduction		0.29306	0.29306	0.07389	0.07389
		April	300.219	1111.39	393.295	1455.95			reduced demand		3676.09	13608.6	4815.77	17827.6
		May	294.342	1089.63	385.596	1427.45			13.3% of red. Demand		490.709	1816.57	642.842	2379.75
		June	312.996	1158.69	401.973	1488.07			base red. Demand w/o 13.3%		3185.38	11792	4172.93	15447.9
		July	350.527	1297.62	439.048	1625.32			monthly base red. Demand w/o 13.3%		265.448	982.669	347.744	1287.32
		August	324.037	1199.56	412.407	1526.7			climate share		0.025	0.025	0.025	0.025
		September	298.75	1105.95	391.37	1448.82			climate share [kWh]		130	481.25	130	481.25
		October	316.87	1173.03	415.108	1536.7			climate share June		26	96.25	26	96.25
		November	326.175	1207.47	427.297	1581.82			climate share August		39	144.375	39	144.375
		December	330.093	1221.98	432.43	1600.82			climate share July		65	240.625	65	240.625
		Total	3806.09	14089.8	4945.77	18308.9
										January	February	March	April	May	June	July	August	September	October	November	December
									%lighting	12.4	10.2	9.2	7.1	5.9	4.4	4.1	4	6.8	10.5	12.4	13.2	100.2
									lighting in absolute values	0.124	0.102	0.092	0.071	0.059	0.044	0.041	0.04	0.068	0.105	0.124	0.132	1.002
									transposed	%lighting	lighting in absolute values	adjusted absolute values to 100.00%
									January	12.4	0.124	0.123752
									February	10.2	0.102	0.101796
									March	9.2	0.092	0.0918164
									April	7.1	0.071	0.0708583
									May	5.9	0.059	0.0588822
									June	4.4	0.044	0.0439122
									July	4.1	0.041	0.0409182
									August	4	0.04	0.0399202
									September	6.8	0.068	0.0678643
									October	10.5	0.105	0.10479
									November	12.4	0.124	0.123752
									December	13.2	0.132	0.131737
										100.2	1.002	1

## Sheet: rooftopfacade area
								Assumption:
		rooftop						SFB -> only two stories and not three -> rooftop area increases!
		MFB			SFH
		floor area	900		200
		stories	5		3
		per story	180		66.6667
		each house side	13.4164		8.16497
		rooftop angle	35		35
		tan(35)	0.700208		0.700208
		roof height (ankatete)	9.39427		5.71717
		roof hypothenuse	16.3784		9.96758
		roof area	219.739		81.385
		Facade
		L	14.5		8.5
		H	14		9
		area	203		76.5
		share of PV	0.333333		0.333333
		PV area	67.6667		25.5

## Sheet: PV efficiency
		rooftop to facade efficiency factor:					mono cr-Si	0.267
							thin film	0.21
							factor	0.786517
		Same efficiency as today				Efficiency: 0.05%/year				Efficiency: 0.10%/year				Efficiency: 0.15%/year
			mono cr-Si	thin film			mono cr-Si	thin film			mono cr-Si	thin film			mono cr-Si	thin film
		2050	0.17	0.133708		2050	0.187	0.147079		2050	0.204	0.160449		2050	0.221	0.17382
		Efficiency: 0.20%/year				Efficiency: 0.25%/year				Efficiency: 0.3%/year				Efficiency: 0.17%/year
			mono cr-Si	thin film			mono cr-Si	thin film			mono cr-Si	thin film			mono cr-Si	thin film
			0.238	0.187191			0.255	0.200562			0.272	0.213933		2050	0.2278	0.179169

[truncated: 1 more sheets: Storage eff.]
